# Supplementary material for: Handling of thermal paper: Implications for dermal exposure to bisphenol A and its alternatives
Source: PLoS One. 2017 Jun 1;12(6):e0178449. doi: 10.1371/journal.pone.0178449 (PMC5453537; doi:10.1371/journal.pone.0178449)
Supplement: S1 File — Coded data. Gender: 1 = female, 2 = male; Location: 1 = deli, 2 = Chef’s table, 3 = sushi, 4 = grill, 5 = pizza & pasta, 6 = salad, 7 = taco, 8 = Chinese & Thai. (XLSX) [file pone.0178449.s002.xlsx]

## Sheet: data
	location	gender	time (mins)	palm	folded	fingers
2015-02-14	1	1	8	0	1	1
2015-02-14	1	1	3	0	2	2
2015-02-14	1	1	6	0	2	2
2015-02-14	1	1	7	1	4	2
2015-02-14	1	1	8	1	3	3
2015-02-14	1	1	10	1	1	1
2015-02-14	1	1	10	1	0	4
2015-02-14	1	1	15	0	2	4
2015-02-14	1	1	16	1	0	3
2015-02-15	1	1	5	0	2	2
2015-02-15	1	1	7	1	3	1
2015-02-15	1	1	8	0	0	2
2015-02-15	1	1	8	1	2	3
2015-02-15	1	1	8	1	4	5
2015-02-15	1	1	8	1	0	5
2015-02-15	1	1	9	1	2	1
2015-02-15	1	1	9	1	3	3
2015-02-15	1	1	9	1	0	3
2015-02-15	1	1	10	1	0	2
2015-02-15	1	1	10	1	3	5
2015-02-15	1	1	11	0	4	5
2015-02-15	1	1	11	1	3	1
2015-02-15	1	1	12	1	2	2
2015-02-15	1	1	12	1	4	4
2015-02-15	1	1	13	0	2	5
2015-02-17	6	1	4	0	1	2
2015-02-17	6	1	4	1	4	5
2015-02-17	6	1	5	0	1	2
2015-02-17	6	1	5	1	1	4
2015-02-17	6	1	6	0	4	1
2015-02-17	6	1	6	0	0	1
2015-02-17	6	1	6	0	0	2
2015-02-17	6	1	6	0	3	4
2015-02-17	6	1	8	1	1	1
2015-02-18	3	1	10	0	4	4
2015-02-18	3	1	11	0	2	1
2015-02-18	3	1	11	1	2	3
2015-02-18	3	1	11	1	4	4
2015-02-18	3	1	15	0	3	4
2015-02-22	4	1	5	1	0	4
2015-02-22	4	1	7	1	0	1
2015-02-22	4	1	7	1	3	2
2015-02-22	4	1	8	1	3	5
2015-02-22	4	1	9	0	4	4
2015-02-22	4	1	9	1	2	3
2015-02-22	4	1	11	1	2	1
2015-02-22	4	1	13	0	3	4
2015-02-22	4	1	15	1	3	2
2015-02-25	5	1	17	0	3	1
2015-02-28	2	1	7	1	4	4
2015-02-28	2	1	9	0	0	1
2015-02-28	2	1	9	1	1	2
2015-02-28	2	1	10	0	4	2
2015-02-28	2	1	10	0	0	4
2015-03-01	3	1	8	1	4	2
2015-03-01	3	1	9	1	3	3
2015-03-01	3	1	10	1	3	2
2015-03-01	3	1	11	0	3	1
2015-03-01	3	1	11	0	2	4
2015-03-01	3	1	15	1	2	4
2015-03-02	4	1	6	1	3	5
2015-03-02	4	1	8	1	1	2
2015-03-02	4	1	12	0	0	2
2015-03-02	4	1	16	0	2	5
2015-03-04	1	1	5	1	1	4
2015-03-04	1	1	8	1	3	5
2015-03-04	1	1	9	0	1	3
2015-03-04	1	1	9	1	2	5
2015-03-04	1	1	14	1	1	2
2015-03-04	1	1	15	0	3	2
2015-03-04	1	1	15	0	0	3
2015-03-04	1	1	15	1	1	1
2015-03-04	1	1	16	1	1	4
2015-03-07	4	1	4	1	1	1
2015-03-07	4	1	4	1	3	2
2015-03-07	4	1	12	1	4	3
2015-03-07	4	1	17	1	4	5
2015-03-10	3	1	4	1	1	3
2015-03-10	3	1	4	1	0	4
2015-03-10	3	1	6	1	2	3
2015-03-10	3	1	8	1	0	1
2015-03-10	3	1	9	0	2	1
2015-03-10	3	1	10	1	3	1
2015-03-10	3	1	10	1	3	4
2015-03-10	3	1	14	1	2	2
2015-03-10	3	1	18	0	3	4
2015-03-10	3	1	20	1	2	2
2015-03-10	3	1	20	1	4	4
2015-03-13	1	1	7	0	0	2
2015-03-13	1	1	8	1	3	1
2015-03-13	1	1	19	1	2	1
2015-03-13	1	1	19	1	4	3
2015-03-14	4	1	4	1	0	1
2015-03-14	4	1	4	1	4	2
2015-03-14	4	1	5	0	3	1
2015-03-14	4	1	9	0	2	4
2015-03-14	4	1	11	0	0	1
2015-03-14	4	1	12	1	1	1
2015-03-14	4	1	13	1	0	3
2015-03-14	4	1	17	0	0	5
2015-03-14	4	1	18	1	1	1
2015-03-14	4	1	20	1	1	1
2015-03-14	4	1	20	1	1	5
2015-03-15	8	1	5	0	1	4
2015-03-15	8	1	5	0	3	4
2015-03-15	8	1	5	1	1	2
2015-03-15	8	1	7	0	0	4
2015-03-15	8	1	8	1	4	1
2015-03-15	8	1	9	0	4	3
2015-03-15	8	1	11	1	2	2
2015-03-15	8	1	12	1	4	1
2015-03-15	8	1	15	1	1	5
2015-03-15	8	1	16	1	4	5
2015-03-15	8	1	20	1	3	4
2015-03-18	7	1	4	0	3	1
2015-03-18	7	1	4	0	1	5
2015-03-18	7	1	5	1	4	5
2015-03-18	7	1	6	1	2	5
2015-03-18	7	1	8	1	4	4
2015-03-18	7	1	9	0	1	3
2015-03-18	7	1	10	1	2	5
2015-03-18	7	1	10	1	4	5
2015-03-18	7	1	11	1	2	4
2015-03-18	7	1	12	0	1	3
2015-03-18	7	1	13	1	4	3
2015-03-18	7	1	14	0	0	2
2015-03-18	7	1	14	1	1	2
2015-03-18	7	1	15	1	0	3
2015-03-18	7	1	16	0	2	5
2015-03-18	7	1	17	1	3	1
2015-03-18	7	1	17	1	4	2
2015-03-18	7	1	18	1	0	2
2015-03-18	7	1	18	1	4	3
2015-03-18	7	1	19	1	3	1
2015-03-18	7	1	19	1	2	3
2015-03-18	7	1	19	1	1	5
2015-03-20	1	1	6	1	2	3
2015-03-20	1	1	8	1	4	2
2015-03-20	1	1	9	0	4	1
2015-03-20	1	1	9	1	0	3
2015-03-20	1	1	12	0	4	1
2015-03-20	1	1	12	0	4	2
2015-03-20	1	1	13	0	1	5
2015-03-20	1	1	16	1	3	2
2015-03-20	1	1	17	0	1	4
2015-03-20	1	1	17	0	1	4
2015-03-20	1	1	20	0	2	5
2015-03-22	4	1	7	1	0	5
2015-03-22	4	1	10	0	0	2
2015-03-22	4	1	11	1	4	2
2015-03-22	4	1	14	1	3	5
2015-03-22	4	1	15	1	1	1
2015-03-22	4	1	15	1	0	1
2015-03-22	4	1	15	1	4	3
2015-03-22	4	1	16	1	1	5
2015-03-22	4	1	18	1	2	4
2015-03-23	3	1	6	1	3	3
2015-03-23	3	1	7	0	3	4
2015-03-23	3	1	8	0	1	3
2015-03-23	3	1	8	1	2	1
2015-03-23	3	1	8	1	4	5
2015-03-23	3	1	9	0	4	3
2015-03-23	3	1	10	1	2	2
2015-03-23	3	1	13	0	2	3
2015-03-23	3	1	14	1	3	5
2015-03-23	3	1	16	0	2	2
2015-03-23	3	1	18	1	2	4
2015-03-23	3	1	20	0	1	5
2015-03-24	1	1	4	1	0	2
2015-03-24	1	1	5	1	0	3
2015-03-24	1	1	5	1	1	5
2015-03-24	1	1	6	1	0	2
2015-03-24	1	1	8	0	1	5
2015-03-24	1	1	10	1	4	1
2015-03-24	1	1	10	1	3	4
2015-03-24	1	1	11	0	1	3
2015-03-24	1	1	11	1	1	4
2015-03-24	1	1	12	0	3	2
2015-03-24	1	1	12	0	4	4
2015-03-24	1	1	17	1	4	4
2015-03-24	1	1	18	1	0	1
2015-03-25	3	1	7	1	3	4
2015-03-25	3	1	11	1	2	2
2015-03-25	3	1	14	1	3	1
2015-03-25	3	1	15	1	0	4
2015-03-25	3	1	16	1	2	1
2015-03-25	3	1	17	1	0	1
2015-03-25	3	1	17	1	0	3
2015-03-26	8	1	7	0	3	4
2015-03-26	8	1	8	1	0	3
2015-03-26	8	1	10	1	1	5
2015-03-26	8	1	14	1	3	1
2015-03-26	8	1	15	1	0	1
2015-03-26	8	1	19	0	4	5
2015-03-27	4	1	6	0	4	2
2015-03-27	4	1	6	1	4	4
2015-03-27	4	1	6	1	1	5
2015-03-27	4	1	7	1	4	2
2015-03-27	4	1	13	1	4	4
2015-03-27	4	1	14	1	1	1
2015-03-27	4	1	19	0	0	4
2015-03-30	1	1	10	1	2	2
2015-03-30	1	1	11	0	2	1
2015-03-30	1	1	11	1	3	2
2015-03-30	1	1	12	0	3	4
2015-03-30	1	1	14	0	1	5
2015-03-30	1	1	14	1	0	1
2015-03-30	1	1	15	1	1	3
2015-03-30	1	1	19	0	3	5
2015-04-01	3	1	5	1	2	5
2015-04-01	3	1	7	1	1	1
2015-04-01	3	1	8	1	3	5
2015-04-01	3	1	12	0	2	3
2015-04-01	3	1	14	0	0	3
2015-04-01	3	1	14	1	3	3
2015-04-01	3	1	17	1	1	1
2015-04-01	3	1	20	0	3	3
2015-04-02	4	1	4	0	3	5
2015-04-02	4	1	5	0	3	3
2015-04-02	4	1	6	1	1	3
2015-04-02	4	1	11	0	2	2
2015-04-02	4	1	12	1	2	3
2015-04-02	4	1	12	1	3	5
2015-04-02	4	1	14	1	4	3
2015-04-02	4	1	17	1	4	2
2015-04-02	4	1	17	1	4	5
2015-04-02	4	1	17	1	2	5
2015-04-02	4	1	18	0	2	2
2015-04-02	4	1	19	0	0	3
2015-04-02	4	1	20	0	1	3
2015-04-02	4	1	20	1	2	2
2015-04-03	3	1	4	1	2	2
2015-04-03	3	1	6	1	0	2
2015-04-03	3	1	6	1	3	2
2015-04-03	3	1	8	1	2	3
2015-04-03	3	1	13	1	0	3
2015-04-03	3	1	16	1	1	3
2015-04-04	1	1	5	0	1	3
2015-04-04	1	1	8	0	0	2
2015-04-04	1	1	8	1	0	1
2015-04-04	1	1	9	0	0	5
2015-04-04	1	1	11	0	4	1
2015-04-04	1	1	15	0	4	4
2015-04-04	1	1	15	1	4	4
2015-04-04	1	1	17	0	4	1
2015-04-04	1	1	18	1	1	4
2015-04-04	1	1	19	0	3	1
2015-04-04	1	1	19	1	4	2
2015-04-04	1	1	20	1	3	5
2015-04-07	7	1	5	1	3	1
2015-04-07	7	1	7	0	3	1
2015-04-07	7	1	8	1	3	3
2015-04-07	7	1	8	1	1	3
2015-04-07	7	1	9	0	4	4
2015-04-07	7	1	11	0	3	3
2015-04-07	7	1	13	0	4	2
2015-04-07	7	1	14	1	4	5
2015-04-07	7	1	15	1	4	3
2015-04-08	3	1	4	1	0	4
2015-04-08	3	1	7	1	4	4
2015-04-08	3	1	9	0	1	4
2015-04-08	3	1	11	0	0	5
2015-04-08	3	1	12	0	4	1
2015-04-08	3	1	15	1	3	1
2015-04-08	3	1	18	0	3	3
2015-04-10	1	1	4	1	4	3
2015-04-10	1	1	6	0	0	1
2015-04-10	1	1	7	1	3	5
2015-04-10	1	1	12	0	3	2
2015-04-10	1	1	12	0	4	5
2015-04-10	1	1	15	1	2	1
2015-04-10	1	1	15	1	3	1
2015-04-10	1	1	18	0	0	5
2015-04-10	1	1	19	0	3	1
2015-04-10	1	1	20	0	1	3
2015-04-10	1	1	20	1	2	1
2015-04-12	7	1	4	0	1	4
2015-04-12	7	1	6	0	3	3
2015-04-12	7	1	7	0	2	2
2015-04-12	7	1	10	0	3	5
2015-04-12	7	1	12	1	4	4
2015-04-12	7	1	13	1	2	3
2015-04-12	7	1	13	1	2	5
2015-04-12	7	1	14	0	4	4
2015-04-12	7	1	16	0	1	4
2015-04-12	7	1	19	1	4	2
2015-04-12	7	1	20	1	1	2
2015-04-14	3	1	7	0	0	5
2015-04-14	3	1	9	0	4	5
2015-04-14	3	1	13	1	4	3
2015-04-14	3	1	15	1	2	3
2015-04-14	3	1	15	1	1	5
2015-04-15	8	1	10	0	1	1
2015-04-15	8	1	16	1	3	2
2015-04-15	8	1	19	1	3	1
2015-04-16	4	1	4	0	4	1
2015-04-16	4	1	6	0	4	2
2015-04-16	4	1	12	1	3	2
2015-04-16	4	1	17	1	0	2
2015-04-16	4	1	19	1	1	4
2015-04-17	3	1	8	1	4	3
2015-04-17	3	1	13	1	1	2
2015-04-17	3	1	16	1	3	5
2015-04-17	3	1	17	1	1	5
2015-09-17	1	1	12	1	1	3
2015-09-17	1	1	19	1	1	2
2015-09-19	1	1	5	0	4	1
2015-09-19	1	1	12	1	2	4
2015-09-20	1	1	19	1	1	4
2015-09-23	5	1	16	0	4	5
2015-09-24	5	1	17	1	0	5
2015-09-24	5	1	18	0	0	3
2015-09-26	3	1	9	1	2	4
2015-09-26	3	1	10	1	0	2
2015-09-26	3	1	19	1	3	4
2015-09-27	3	1	18	1	3	2
2015-09-29	1	1	4	1	4	2
2015-09-30	1	1	20	0	1	5
2015-10-01	4	1	11	0	2	1
2015-10-02	4	1	11	0	1	1
2015-10-05	4	1	14	1	4	5
2015-10-05	4	1	17	1	4	3
2015-10-07	1	1	10	1	0	4
2015-10-09	3	1	8	1	4	4
2015-10-09	3	1	12	1	4	5
2015-10-11	3	1	13	0	2	2
2015-10-12	4	1	8	1	2	5
2015-10-12	4	1	11	1	3	4
2015-10-12	4	1	14	1	2	3
2015-10-14	7	1	11	1	3	4
2015-10-14	7	1	20	1	2	2
2015-10-15	7	1	8	1	2	1
2015-10-15	7	1	11	1	1	4
2015-10-16	5	1	6	0	4	1
2015-10-18	5	1	19	0	2	5
2015-10-24	4	1	12	1	4	3
2015-10-26	4	1	11	0	2	3
2015-10-26	4	1	18	1	3	3
2015-10-28	1	1	11	1	2	3
2015-11-01	4	1	16	1	2	2
2015-11-04	3	1	7	1	0	3
2015-11-04	5	1	20	1	1	1
2015-11-07	5	1	14	0	4	3
2015-11-08	5	1	17	1	0	4
2015-11-10	1	1	10	0	0	4
2015-11-10	1	1	14	1	0	2
2015-11-12	4	1	14	0	2	5
2015-11-15	3	1	13	1	1	2
2015-11-18	1	1	14	0	4	4
2015-11-20	3	1	7	1	4	2
2015-11-20	1	1	12	1	0	5
2015-11-21	1	1	8	1	2	1
2017-02-25	5	1	12	0	2	3
2019-02-25	5	1	5	1	4	4
2020-02-25	5	1	15	1	0	3
2022-02-25	5	1	9	1	3	5
2024-02-25	5	1	16	0	2	2
2029-02-25	5	1	7	1	2	2
2030-02-25	5	1	12	1	4	1
2031-02-25	5	1	14	1	2	1
2032-02-25	5	1	4	1	1	3
2034-02-25	5	1	15	0	3	3
2037-02-25	5	1	13	1	2	2
2038-02-25	5	1	13	1	4	2
2015-02-14	1	2	4	0	3	3
2015-02-14	1	2	9	0	2	1
2015-02-14	1	2	9	1	0	5
2015-02-14	1	2	11	0	2	4
2015-02-14	1	2	12	1	3	2
2015-02-14	1	2	12	1	1	3
2015-02-15	1	2	6	0	1	2
2015-02-15	1	2	6	1	4	2
2015-02-15	1	2	7	1	1	1
2015-02-15	1	2	7	1	2	3
2015-02-15	1	2	7	1	2	3
2015-02-15	1	2	7	1	1	4
2015-02-15	1	2	8	1	2	4
2015-02-15	1	2	8	1	1	5
2015-02-15	1	2	9	0	0	4
2015-02-15	1	2	9	1	0	4
2015-02-15	1	2	10	0	1	5
2015-02-15	1	2	10	1	3	2
2015-02-15	1	2	10	1	2	4
2015-02-15	1	2	10	1	4	5
2015-02-15	1	2	10	1	2	5
2015-02-15	1	2	12	0	2	1
2015-02-15	1	2	12	1	0	3
2015-02-15	1	2	12	1	1	4
2015-02-15	1	2	13	1	1	3
2015-02-17	6	2	6	0	1	5
2015-02-17	6	2	7	1	3	1
2015-02-17	6	2	8	0	3	1
2015-02-18	3	2	5	1	1	4
2015-02-18	3	2	6	1	1	1
2015-02-18	3	2	7	1	3	4
2015-02-18	3	2	15	1	4	1
2015-02-18	3	2	16	1	2	3
2015-02-18	3	2	16	1	4	5
2015-02-18	3	2	16	1	1	5
2015-02-22	4	2	4	1	0	3
2015-02-22	4	2	5	1	4	3
2015-02-22	4	2	8	0	1	4
2015-02-22	4	2	9	1	1	1
2015-02-22	4	2	9	1	3	2
2015-02-22	4	2	10	1	1	5
2015-02-22	4	2	17	1	3	4
2015-02-28	2	2	4	1	0	3
2015-02-28	2	2	4	1	1	4
2015-02-28	2	2	12	1	3	2
2015-03-01	3	2	7	1	3	3
2015-03-01	3	2	8	1	4	4
2015-03-01	3	2	9	1	4	5
2015-03-01	3	2	10	1	3	4
2015-03-01	3	2	14	1	0	3
2015-03-01	3	2	15	1	3	2
2015-03-01	3	2	16	0	3	1
2015-03-02	4	2	8	0	0	3
2015-03-02	4	2	9	0	1	3
2015-03-02	4	2	13	1	1	3
2015-03-02	4	2	14	1	0	3
2015-03-04	1	2	4	1	3	3
2015-03-04	1	2	7	1	0	5
2015-03-04	1	2	7	1	3	5
2015-03-04	1	2	8	0	3	2
2015-03-04	1	2	9	1	4	1
2015-03-04	1	2	11	1	2	5
2015-03-04	1	2	12	1	0	5
2015-03-04	1	2	14	0	0	3
2015-03-04	1	2	16	1	2	2
2015-03-04	1	2	17	1	2	1
2015-03-07	4	2	4	0	4	4
2015-03-07	4	2	6	0	3	3
2015-03-07	4	2	7	0	3	1
2015-03-07	4	2	9	1	4	2
2015-03-07	4	2	10	1	3	1
2015-03-07	4	2	11	0	0	4
2015-03-07	4	2	11	1	2	1
2015-03-07	4	2	18	1	0	3
2015-03-07	4	2	19	0	2	1
2015-03-10	3	2	4	1	1	1
2015-03-10	3	2	7	1	3	1
2015-03-10	3	2	8	0	4	4
2015-03-10	3	2	10	1	4	1
2015-03-10	3	2	13	0	3	1
2015-03-10	3	2	14	0	1	5
2015-03-10	3	2	15	1	0	5
2015-03-10	3	2	16	1	4	2
2015-03-10	3	2	18	0	3	3
2015-03-10	3	2	20	0	1	5
2015-03-13	1	2	5	0	1	3
2015-03-13	1	2	5	1	1	2
2015-03-13	1	2	13	1	3	3
2015-03-13	1	2	19	0	0	5
2015-03-13	1	2	20	0	1	2
2015-03-14	4	2	7	1	4	1
2015-03-14	4	2	8	1	2	5
2015-03-14	4	2	10	1	3	1
2015-03-14	4	2	14	0	0	3
2015-03-14	4	2	15	0	1	2
2015-03-14	4	2	19	1	1	5
2015-03-15	8	2	5	0	4	1
2015-03-15	8	2	5	1	1	1
2015-03-15	8	2	7	0	0	2
2015-03-15	8	2	7	1	1	3
2015-03-15	8	2	7	1	3	3
2015-03-15	8	2	7	1	2	4
2015-03-15	8	2	8	1	0	2
2015-03-15	8	2	10	1	0	1
2015-03-15	8	2	12	0	4	3
2015-03-15	8	2	12	1	1	2
2015-03-15	8	2	12	1	2	4
2015-03-15	8	2	13	0	4	2
2015-03-15	8	2	13	1	1	5
2015-03-15	8	2	14	1	2	5
2015-03-15	8	2	20	0	4	3
2015-03-15	8	2	20	1	3	2
2015-03-18	7	2	4	0	1	1
2015-03-18	7	2	4	0	3	3
2015-03-18	7	2	4	1	3	3
2015-03-18	7	2	4	1	2	4
2015-03-18	7	2	5	0	2	2
2015-03-18	7	2	5	1	1	4
2015-03-18	7	2	6	1	2	1
2015-03-18	7	2	7	1	2	2
2015-03-18	7	2	8	1	4	2
2015-03-18	7	2	8	1	1	5
2015-03-18	7	2	10	0	2	1
2015-03-18	7	2	13	0	2	1
2015-03-18	7	2	13	0	2	4
2015-03-18	7	2	14	1	1	2
2015-03-18	7	2	16	0	4	2
2015-03-18	7	2	16	1	3	2
2015-03-18	7	2	17	0	2	5
2015-03-18	7	2	18	0	4	5
2015-03-20	1	2	4	0	2	2
2015-03-20	1	2	4	1	1	4
2015-03-20	1	2	8	1	1	4
2015-03-20	1	2	13	0	4	5
2015-03-20	1	2	15	1	1	4
2015-03-20	1	2	17	1	1	1
2015-03-22	4	2	6	0	3	4
2015-03-22	4	2	7	1	2	3
2015-03-22	4	2	10	0	4	2
2015-03-22	4	2	10	0	3	5
2015-03-22	4	2	11	1	1	3
2015-03-22	4	2	15	1	3	1
2015-03-22	4	2	16	0	1	3
2015-03-22	4	2	19	1	2	1
2015-03-23	3	2	6	0	0	4
2015-03-23	3	2	8	0	4	5
2015-03-23	3	2	8	1	2	5
2015-03-23	3	2	9	1	3	1
2015-03-23	3	2	9	1	3	4
2015-03-23	3	2	12	0	3	2
2015-03-23	3	2	12	1	0	3
2015-03-23	3	2	14	1	0	2
2015-03-23	3	2	19	1	2	2
2015-03-23	3	2	20	0	3	2
2015-03-23	3	2	20	1	3	1
2015-03-23	3	2	20	1	1	4
2015-03-24	1	2	4	1	3	5
2015-03-24	1	2	6	1	2	2
2015-03-24	1	2	8	1	0	2
2015-03-24	1	2	9	0	3	1
2015-03-24	1	2	12	0	4	4
2015-03-24	1	2	13	1	3	3
2015-03-24	1	2	14	1	4	2
2015-03-24	1	2	15	0	1	2
2015-03-24	1	2	16	1	0	1
2015-03-24	1	2	18	1	3	1
2015-03-24	1	2	19	1	3	3
2015-03-25	3	2	8	0	3	2
2015-03-25	3	2	10	0	3	1
2015-03-25	3	2	13	0	4	2
2015-03-25	3	2	14	1	3	2
2015-03-25	3	2	16	1	3	4
2015-03-25	3	2	17	0	4	2
2015-03-25	3	2	19	1	3	3
2015-03-26	8	2	4	1	1	3
2015-03-26	8	2	5	1	2	2
2015-03-26	8	2	11	1	2	2
2015-03-26	8	2	16	0	4	2
2015-03-26	8	2	19	0	2	1
2015-03-26	8	2	20	1	3	5
2015-03-27	4	2	4	1	1	3
2015-03-27	4	2	8	0	0	1
2015-03-27	4	2	11	1	0	3
2015-03-27	4	2	12	0	0	4
2015-03-27	4	2	15	0	3	2
2015-03-27	4	2	19	1	3	3
2015-03-27	4	2	20	0	1	1
2015-03-30	1	2	5	1	1	3
2015-03-30	1	2	7	0	1	5
2015-03-30	1	2	8	1	1	5
2015-03-30	1	2	8	1	0	5
2015-03-30	1	2	10	0	0	3
2015-03-30	1	2	10	1	4	1
2015-03-30	1	2	17	1	4	4
2015-03-30	1	2	17	1	4	4
2015-03-30	1	2	19	0	0	3
2015-03-30	1	2	19	0	2	3
2015-03-30	1	2	19	1	0	4
2015-04-01	3	2	6	0	3	1
2015-04-01	3	2	12	1	2	3
2015-04-01	3	2	16	1	1	4
2015-04-01	3	2	17	0	0	2
2015-04-01	3	2	17	1	0	2
2015-04-01	3	2	20	1	4	5
2015-04-02	4	2	9	0	1	5
2015-04-02	4	2	10	0	1	3
2015-04-02	4	2	14	1	3	2
2015-04-02	4	2	16	1	0	4
2015-04-03	3	2	8	1	3	3
2015-04-03	3	2	10	1	1	3
2015-04-03	3	2	14	1	3	5
2015-04-03	3	2	17	0	2	2
2015-04-03	3	2	17	1	3	5
2015-04-03	3	2	18	1	2	2
2015-04-03	3	2	20	1	2	3
2015-04-04	1	2	4	1	2	1
2015-04-04	1	2	5	1	4	2
2015-04-04	1	2	7	0	2	5
2015-04-04	1	2	15	1	4	4
2015-04-07	7	2	5	0	1	1
2015-04-07	7	2	5	1	3	3
2015-04-07	7	2	7	0	4	3
2015-04-07	7	2	7	1	3	1
2015-04-07	7	2	7	1	2	3
2015-04-07	7	2	15	0	3	4
2015-04-07	7	2	20	0	4	4
2015-04-08	3	2	5	0	0	5
2015-04-08	3	2	7	1	0	1
2015-04-08	3	2	12	0	3	2
2015-04-08	3	2	13	0	4	5
2015-04-08	3	2	15	1	2	5
2015-04-08	3	2	17	1	2	1
2015-04-10	1	2	5	0	2	1
2015-04-10	1	2	5	1	1	4
2015-04-10	1	2	10	0	1	1
2015-04-10	1	2	11	0	0	5
2015-04-10	1	2	12	1	2	2
2015-04-10	1	2	17	0	4	1
2015-04-10	1	2	17	1	4	4
2015-04-10	1	2	20	0	3	1
2015-04-10	1	2	20	0	1	2
2015-04-12	7	2	6	0	3	2
2015-04-12	7	2	11	0	4	5
2015-04-12	7	2	11	1	1	1
2015-04-12	7	2	11	1	2	3
2015-04-12	7	2	12	0	0	3
2015-04-12	7	2	15	1	4	4
2015-04-12	7	2	20	1	3	2
2015-04-14	3	2	4	1	4	2
2015-04-14	3	2	8	0	4	4
2015-04-14	3	2	8	1	3	1
2015-04-14	3	2	9	1	1	2
2015-04-14	3	2	12	0	1	2
2015-04-14	3	2	13	1	4	5
2015-04-14	3	2	17	1	1	1
2015-04-14	3	2	19	0	4	2
2015-04-14	3	2	20	1	0	4
2015-04-15	8	2	7	0	2	5
2015-04-15	8	2	9	0	1	2
2015-04-15	8	2	11	1	3	4
2015-04-15	8	2	12	0	0	4
2015-04-15	8	2	15	1	3	4
2015-04-15	8	2	16	0	1	2
2015-04-15	8	2	18	1	4	3
2015-04-15	8	2	20	0	0	1
2015-04-16	4	2	7	1	0	2
2015-04-16	4	2	11	1	0	5
2015-04-16	4	2	17	1	0	4
2015-04-16	4	2	20	1	3	3
2015-04-17	3	2	18	1	0	4
2015-09-15	4	2	4	1	0	1
2015-09-15	4	2	6	0	1	4
2015-09-15	4	2	11	1	3	3
2015-09-16	4	2	6	1	1	1
2015-09-16	4	2	17	1	1	5
2015-09-16	4	2	19	1	2	4
2015-09-17	1	2	8	0	3	4
2015-09-17	1	2	12	0	3	5
2015-09-19	1	2	15	1	4	2
2015-09-19	1	2	18	0	4	3
2015-09-20	5	2	6	0	4	2
2015-09-20	5	2	17	1	3	3
2015-09-23	5	2	4	0	2	5
2015-09-23	5	2	5	0	2	2
2015-09-24	3	2	7	1	2	5
2015-09-26	3	2	6	1	4	2
2015-09-26	3	2	8	1	3	5
2015-09-27	3	2	12	1	0	5
2015-09-29	1	2	4	1	4	5
2015-09-29	1	2	11	1	4	2
2015-09-30	1	2	12	0	3	4
2015-09-30	1	2	16	1	1	2
2015-10-01	4	2	12	1	2	3
2015-10-01	1	2	17	0	3	2
2015-10-02	4	2	8	0	0	5
2015-10-06	1	2	11	0	2	4
2015-10-06	4	2	14	0	4	1
2015-10-07	1	2	5	1	3	4
2015-10-07	3	2	15	0	2	2
2015-10-07	1	2	16	1	4	3
2015-10-09	3	2	10	1	2	2
2015-10-11	3	2	7	0	1	1
2015-10-11	4	2	14	0	1	2
2015-10-14	4	2	15	1	4	4
2015-10-15	7	2	6	1	3	2
2015-10-16	7	2	9	1	4	1
2015-10-18	5	2	6	1	4	2
2015-10-18	5	2	16	1	0	2
2015-10-19	5	2	8	0	2	1
2015-10-19	5	2	11	1	2	3
2015-10-24	4	2	13	0	0	4
2015-10-28	1	2	11	0	2	3
2015-11-01	3	2	4	1	3	2
2015-11-04	5	2	19	1	0	5
2015-11-07	5	2	20	1	0	1
2015-11-08	5	2	16	1	2	5
2015-11-12	4	2	12	1	2	3
2015-11-15	3	2	16	1	4	3
2015-11-17	5	2	12	0	1	5
2015-11-17	5	2	13	0	3	3
2015-11-18	1	2	4	0	1	2
2015-11-21	4	2	17	1	3	1
2016-02-25	5	2	6	0	2	3
2018-02-25	5	2	16	1	2	2
2021-02-25	5	2	13	0	1	4
2023-02-25	5	2	5	1	2	2
2025-02-25	5	2	10	1	2	1
2026-02-25	5	2	9	1	0	1
2027-02-25	5	2	8	1	0	4
2028-02-25	5	2	5	0	3	1
2033-02-25	5	2	7	1	3	5
2035-02-25	5	2	9	0	3	1
2036-02-25	5	2	14	0	2	1
2015-03-25	3		7	1	4	4
